# Supplementary material for: Outbreak of Central American born Shigella sonnei in two youth camps in Belgium in the summer of 2019
Source: Eur J Clin Microbiol Infect Dis. 2021 Feb 11;40(7):1573–7. doi: 10.1007/s10096-021-04164-y (PMC8205880; doi:10.1007/s10096-021-04164-y)
Supplement: Supplementary file 1 — (XLSX 12 kb) [file 10096_2021_4164_MOESM1_ESM.xlsx]

## Sheet: ESM_1
Outbreak of Central-American born Shigella sonnei in two youth camps in Belgium in the summer of 2019. European Journal of Clinical Microbiology & Infectious Diseases. An Van den Bossche, Pieter-Jan Ceyssens, Sarah Denayer, Naïma Hammami, Maaike van den Beld, Timothy J Dallman, Wesley Mattheus.
Correspondeng author: An Van den Bossche; Scientific Service Bacterial Diseases - Infectious Diseases in Humans, Sciensano, Brussels, Belgium; An.Vandenbossche@sciensano.be
ESM1: Metadata of all confirmed case of the S. sonnei outbreak in Belgium
Sample	Isolation date	Genus	species	Sex_patient	Age groupe	Information	NGS performed	Accession
S19BD05431	2019-07-31	Shigella	sonnei	Male	5-9	Youth camp 1	Yes	ERS5040716 (SAMEA7280115)
S19BD05432	2019-07-30	Shigella	sonnei	Male	20-24	Youth camp 1	Yes	ERS5040717 (SAMEA7280116)
S19BD05433	2019-07-30	Shigella	sonnei	Male	5-9	Youth camp 1	No
S19BD05454	2019-07-30	Shigella	sonnei	Female	20-24	Youth camp 2	Yes	ERS5040718 (SAMEA7280117)
S19BD05485	2019-08-01	Shigella	sonnei	Female	10-14	Youth camp 1	Yes	ERS5040719 (SAMEA7280118)
S19BD05486	2019-08-01	Shigella	sonnei	Male	5-9	Youth camp 1	No
S19BD05487	2019-08-01	Shigella	sonnei	Male	5-9	Youth camp 1	Yes	ERS5040720 (SAMEA7280119)
S19BD05488	2019-08-01	Shigella	sonnei	Female	5-9	Youth camp 1	No
S19BD05557	2019-08-05	Shigella	sonnei	Female	40-44	Youth camp 1	No
S19BD05558	2019-08-02	Shigella	sonnei	Female	15-19	Youth camp 1	No
S19BD05560	2019-08-01	Shigella	sonnei	Male	10-14	Youth camp 1	No
S19BD05561	2019-07-31	Shigella	sonnei	Female	5-9	Youth camp 1	Yes	ERS5040721 (SAMEA7280120)
S19BD05562	2019-08-05	Shigella	sonnei	Female	10-14	Youth camp 1	No
S19BD05566	2019-07-31	Shigella	sonnei	Female	5-9	Youth camp 1	Yes	ERS5040722 (SAMEA7280121)
S19BD05567	2019-07-31 11:26:28	Shigella	sonnei	Female	10-14	Youth camp 1	Yes	ERS5040723 (SAMEA7280122)
S19BD05568	2019-07-31	Shigella	sonnei	Female	5-9	Youth camp 1	No
S19BD05569	2019-07-31	Shigella	sonnei	Male	5-9	Youth camp 1	No
S19BD05570	2019-07-31	Shigella	sonnei	Female	10-14	Youth camp 1	No
S19BD05571	2019-07-31	Shigella	sonnei	Male	15-19	Youth camp 1	No
S19BD05648	2019-08-02 10:54:53	Shigella	sonnei	Female	10-14	Youth camp 1	No
S19BD05649	2019-08-02 10:54:53	Shigella	sonnei	Female	5-9	Youth camp 1	No
S19BD05650	2019-08-02 10:54:53	Shigella	sonnei	Female	35-39	Secondary case Camp 1	No
S19BD05652	2019-08-09	Shigella	sonnei	Female	10-14	Youth camp 1	No
S19BD05653	2019-08-02 10:54:53	Shigella	sonnei	Male	15-19	Youth camp 1	No
S19BD05654	2019-08-02 10:54:53	Shigella	sonnei	Male	10-14	Youth camp 1	No
S19BD05682	2019-07-29	Shigella	sonnei	Female	15-19	Youth camp 1	No
S19BD05684	2019-07-28	Shigella	sonnei	Male	10-14	Youth camp 1	No
S19BD06040	2019-08-16 11:55:40	Shigella	sonnei	Female	45-49	Secondary case Camp 1	No
S19BD06042	2019-08-19	Shigella	sonnei	Female	20-24	Lab technician	Yes	ERS5040724 (SAMEA7280123)
