# Supplementary material for: Outbreak of Central American born Shigella sonnei in two youth camps in Belgium in the summer of 2019
Source: Eur J Clin Microbiol Infect Dis. 2021 Feb 11;40(7):1573–7. doi: 10.1007/s10096-021-04164-y (PMC8205880; doi:10.1007/s10096-021-04164-y)
Supplement: Supplementary file 2 — (XLSX 14.4 kb) [file 10096_2021_4164_MOESM2_ESM.xlsx]

## Sheet: ESM_2
Outbreak of Central-American born Shigella sonnei in two youth camps in Belgium in the summer of 2019. European Journal of Clinical Microbiology & Infectious Diseases. An Van den Bossche, Pieter-Jan Ceyssens, Sarah Denayer, Naïma Hammami, Maaike van den Beld, Timothy J Dallman, Wesley Mattheus.
Correspondeng author: An Van den Bossche; Scientific Service Bacterial Diseases - Infectious Diseases in Humans, Sciensano, Brussels, Belgium; An.Vandenbossche@sciensano.be
Table S2: Metadata of S. sonnei isolates from UK and the Netherlands that cluster the Belgian Outbreak strain
Sample	Year of collection	Country of isolation	Genus	Species	Travel history	Accession
IBESS96	2016	Netherlands	Shigella	sonnei	Mexico	ERR3331126
IBESS892	2017	Netherlands	Shigella	sonnei	Curacao	ERR3331178
IBESS555	2017	Netherlands	Shigella	sonnei	Mexico	ERR3331049
IBESS430	2016	Netherlands	Shigella	sonnei	Mexico	ERR3331013
IBESS141	2016	Netherlands	Shigella	sonnei	Mexico	ERR3330633
IBESS1131	2017	Netherlands	Shigella	sonnei	-	ERR3333254
91220732	2009	UK	Shigella	sonnei	-	ERR1364172
113460366	2011	UK	Shigella	sonnei	Mexico	ERR1364248
122360371	2012	UK	Shigella	sonnei	Mexico	ERR1364268
123740288	2012	UK	Shigella	sonnei	-	ERR1364274
H134120642	2013	UK	Shigella	sonnei	Mexico	ERR1364298
296182	2015	UK	Shigella	sonnei	Mexico	SRR4897331
293714	2015	UK	Shigella	sonnei	Mexico	SRR5005498
149265	2015	UK	Shigella	sonnei	-	SRR3530643
149264	2015	UK	Shigella	sonnei	Mexico	SRR3530529
149263	2015	UK	Shigella	sonnei	Mexico	SRR4181557
149193	2015	UK	Shigella	sonnei	-	SRR4788076
150957	2015	UK	Shigella	sonnei	Brazil	SRR3531846
158941	2015	UK	Shigella	sonnei	-	SRR3530576
163133	2015	UK	Shigella	sonnei	Mexico	SRR4787424
170362	2015	UK	Shigella	sonnei	-	SRR5017467
175561	2015	UK	Shigella	sonnei	Mexico	SRR3531063
187553	2015	UK	Shigella	sonnei	Mexico	SRR4897248
186560	2015	UK	Shigella	sonnei	Mexico	SRR3531248
197095	2015	UK	Shigella	sonnei	Mexico	SRR3531844
202268	2015	UK	Shigella	sonnei	Mexico	SRR3530448
205583	2016	UK	Shigella	sonnei	-	SRR3530591
206675	2016	UK	Shigella	sonnei	United states	SRR3530528
205582	2016	UK	Shigella	sonnei	-	SRR3531858
206674	2016	UK	Shigella	sonnei	-	SRR3531697
209681	2016	UK	Shigella	sonnei	Mexico	SRR3530316
208776	2016	UK	Shigella	sonnei	-	SRR5023961
211760	2016	UK	Shigella	sonnei	Mexico	SRR3531914
222391	2016	UK	Shigella	sonnei	-	SRR5018274
229168	2016	UK	Shigella	sonnei	-	SRR3530436
253882	2016	UK	Shigella	sonnei	-	SRR4787385
262700	2016	UK	Shigella	sonnei	-	SRR4897798
271062	2016	UK	Shigella	sonnei	-	SRR5024527
287592	2016	UK	Shigella	sonnei	Mexico	SRR4787933
304247	2016	UK	Shigella	sonnei	-	SRR7249737
318619	2016	UK	Shigella	sonnei	Mexico	SRR7221277
319696	2016	UK	Shigella	sonnei	Mexico	SRR7266781
328004	2016	UK	Shigella	sonnei	Mexico	SRR7223122
343738	2017	UK	Shigella	sonnei	Mexico	SRR7179826
343719	2017	UK	Shigella	sonnei	-	SRR7187016
344045	2017	UK	Shigella	sonnei	-	SRR7223086
352130	2017	UK	Shigella	sonnei	Costa rica	SRR7223106
378717	2017	UK	Shigella	sonnei	Mexico	SRR7285476
383949	2017	UK	Shigella	sonnei	-	SRR7221240
387150	2017	UK	Shigella	sonnei	-	SRR7204455
388678	2017	UK	Shigella	sonnei	-	SRR7285577
401595	2017	UK	Shigella	sonnei	-	SRR7266780
401652	2017	UK	Shigella	sonnei	Mexico	SRR7250967
416362	2017	UK	Shigella	sonnei	-	SRR7257119
423937	2017	UK	Shigella	sonnei	-	SRR7223146
427441	2017	UK	Shigella	sonnei	-	SRR7274811
443507	2017	UK	Shigella	sonnei	-	SRR7367543
438681	2017	UK	Shigella	sonnei	Mexico	SRR7221101
444511	2017	UK	Shigella	sonnei	Mexico	SRR7191715
482139	2018	UK	Shigella	sonnei	-	SRR7286674
493397	2018	UK	Shigella	sonnei	-	SRR7251485
503397	2018	UK	Shigella	sonnei	-	SRR7291663
602673	2018	UK	Shigella	sonnei	-	SRR7850222
607388	2018	UK	Shigella	sonnei	-	SRR7892125
617889	2018	UK	Shigella	sonnei	Mexico	SRR7979559
619946	2018	UK	Shigella	sonnei	-	SRR8052188
623217	2018	UK	Shigella	sonnei	European continent	SRR8086716
634699	2018	UK	Shigella	sonnei	-	SRR8182136
644184	2018	UK	Shigella	sonnei	Mexico	SRR8268973
648666	2018	UK	Shigella	sonnei	-	SRR8281098
660448	2018	UK	Shigella	sonnei	Colombia	SRR8385377
712550	2019	UK	Shigella	sonnei	-	SRR8820078
790505	2019	UK	Shigella	sonnei	-	SRR10006170
795376	2019	UK	Shigella	sonnei	-	SRR10037526
800730	2019	UK	Shigella	sonnei	-	SRR10088447
821181	2019	UK	Shigella	sonnei	Mexico	SRR10302325
832761	2019	UK	Shigella	sonnei	Mexico	SRR10397439
838523	2019	UK	Shigella	sonnei	-	SRR10466996
850100	2019	UK	Shigella	sonnei	Mexico	SRR10599572
848985	2019	UK	Shigella	sonnei	-	SRR10598996
850050	2019	UK	Shigella	sonnei	-	SRR10666901
880324	2020	UK	Shigella	sonnei	Mexico	SRR11016590
